# Supplementary material for: A Maximum-Entropy Method to Estimate Discrete Distributions from Samples Ensuring Nonzero Probabilities
Source: Entropy (Basel). 2018 Aug 13;20(8):601. doi: 10.3390/e20080601 (PMC7513126; doi:10.3390/e20080601)
Supplement: Supplementary file 1 [file entropy-20-00601-s001.zip]

Archive with 2 entries (2 files):
- apply_NonZero_method.m
- f_NonZero_method.m
